# Supplementary material for: Analysis of SI-Related BoGAPDH Family Genes and Response of BoGAPC to SI Signal in Brassica oleracea L
Source: Genes (Basel). 2021 Oct 28;12(11):1719. doi: 10.3390/genes12111719 (PMC8618600; doi:10.3390/genes12111719)
Supplement: Supplementary file 1 [file genes-12-01719-s001.zip]

Archive with 1 entries (1 files):
- genes-1398301-supplementary.pdf
